# Supplementary material for: Impact of IoT on Achieving Smart Primary Healthcare Building Facilities in Gauteng, South Africa
Source: Int J Environ Res Public Health. 2022 Sep 6;19(18):11147. doi: 10.3390/ijerph191811147 (PMC9516893; doi:10.3390/ijerph191811147)
Supplement: Supplementary file 1 [file ijerph-19-11147-s001.zip]

Archive with 1 entries (1 files):
- ijerph-1830371-supplementary.pdf
